# Supplementary material for: Transcriptome analysis of rubber biosynthesis in guayule (Parthenium argentatum gray)
Source: BMC Plant Biol. 2019 Feb 12;19:71. doi: 10.1186/s12870-019-1669-2 (PMC6373111; doi:10.1186/s12870-019-1669-2)
Supplement: Supplementary file 2 — Tables S1-S4 in Excel format. Table S1. The most highly expressed contigs in rubber-producing induced stem tissue. Table S2. The most strongly induced contigs in rubber-producing induced stem tissue. Table S3. Contigs encoding enzymes that are implicated in the biosynthesis of rubber and isoprenoids and are strongly expressed in rubber biosynthetic tissue. Table S4. Transcription factor-encoding contigs most highly expressed in rubber-producing stem tissues. (XLSX 33 kb) [file 12870_2019_1669_MOESM2_ESM.xlsx]

## Sheet: Table SI
Table I: The most highly expressed contigs (FPKM > 256) in rubber-producing induced stem tissue. Expression levels in FPKM ± SD, Top BLAST hit from Arabidopsis thaliana
Contig		Ind. Leaf		Ind. Stem		Cont. Leaf		Cont. Stem		AGI	BLAST pVal	Description
TR149020_c3_g1_i1		120.95±109.21		7582.91±2110.94		4.75±2.72		310.83±96.89			4e-121	ribosome-inactivating protein [Binary vector pGV4945]
TR8884_c0_g1_i1		1581.83±1869.26		6207.08±3695.88		87.69±45.72		188.86±77.02		AT1G19610.1	9e-19	LCR78 Defensin family protein
TR137472_c4_g12_i1		420.62±322.3		4379.82±1104.57		46.47±24.49		919.27±258.54
TR126922_c4_g1_i2		2785.77±692.95		3432.09±291.48		30.3±21.87		296.27±166.44
TR98560_c0_g1_i1		1098.71±266.69		2613.48±522.2		519.74±79.69		369.32±62.37		AT1G54410.1	3e-06	dehydrin family protein
TR137472_c4_g6_i2		288.02±177.86		2514.52±408.28		26.26±13.75		528.79±145
TR98269_c5_g2_i2		1281.55±461.22		1763.31±659.55		11.44±11.47		9.04±5.78
TR107357_c1_g1_i1		189.2±63.57		1666.93±355.95		27.33±16.15		415.38±127.53
TR126922_c4_g1_i1		1029.88±417.42		1357.72±192.05		17.06±11.89		134.98±52.97
TR137472_c4_g21_i1		125.68±85.25		1347.86±85.12		8.82±7.75		194.46±73.06		AT1G55265.1	4e-07	Protein of unknown function
TR64155_c0_g1_i1		898.19±613.83		1292.03±76.29		97.84±25.66		23.99±7.06		AT4G25150.1	2e-53	HAD superfamily subfamily IIIB acid phosphatase
TR67725_c0_g1_i1		87.81±4.62		1093.52±309.28		49.82±2.36		135.79±17.83		AT5G19875.1	2e-13	unknown protein; LOCATED IN: endomembrane system;
TR2203_c0_g1_i1		775.66±260.68		1092.33±65.47		89.68±34.55		60.66±3.35		AT3G05880.1	8e-14	RCI2A Low temperature and salt responsive protein family
TR69347_c0_g1_i1		390.72±170.85		1049.92±170.22		98.4±20.45		132.54±41.5		AT3G18280.1	4e-23	Bifunctional inhibitor/lipid-transfer protein/seed storage 2S albumin superfamily
TR102028_c1_g1_i1		705.31±250.59		1042.59±94.8		219.35±34.08		318.76±46.02		AT5G62350.1	1e-66	Plant invertase/pectin methylesterase inhibitor superfamily protein
TR67069_c0_g1_i1		185.78±43.77		946.08±123.51		137.69±16.5		256.66±29.57		AT1G02930.1	2e-82	ATGSTF6 GLUTATHIONE S-TRANSFERASE 6
TR122227_c5_g10_i1		33.36±3.87		891.31±187.11		1.4±1.13		77.12±14.52		AT1G61560.1	0.72	MLO6 MILDEW RESISTANCE LOCUS O 6
TR137472_c4_g13_i1		22.36±22.63		812.62±213.7		1.69±1.57		32.27±9.99		AT1G55265.1	0.0005	Protein of unknown function
TR122227_c5_g4_i1		24.7±4.92		755.93±346.7		1.94±1.27		73.03±41.17		AT1G61560.1	0.72	MLO6 MILDEW RESISTANCE LOCUS O 6
TR6820_c0_g1_i1		215.44±72.64		750.27±169.06		8.52±5.38		38.71±12.25
TR137472_c4_g2_i1		63.9±55.77		741.77±104.62		8.09±4.27		110.43±23.95
TR137472_c4_g14_i1		220.13±82.69		735.8±554.14		27.67±19.34		27.58±16.3		AT1G55265.1	0.002	Protein of unknown function
TR137472_c4_g6_i1		15.17±16.3		665.11±345.85		0.95±0.47		39.67±12.22		AT3G28390.1	0.74	PGP18 P-glycoprotein 18
TR108643_c0_g2_i1		12.27±10.4		642.43±523.63		0.72±0.55		21.28±15.35		AT5G59720.1	2e-62	HSP18.2 heat shock protein 18.2
TR137472_c4_g1_i1		14.67±16.94		635.36±279.28		0.95±0.3		35.3±7.99		AT1G55265.1	0.0005	Protein of unknown function
TR114951_c0_g3_i1		131.58±10.95		487.51±101.98		69.26±12.17		93.32±19.66		AT3G18280.1	4e-16	Bifunctional inhibitor/lipid-transfer protein/seed storage 2S albumin superfamily
TR79893_c3_g1_i1		197.54±47.59		480.71±165.23		57.55±3.29		103.77±3.8		AT2G04350.1	0	LACS8 AMP-dependent synthetase and ligase family protein
TR133182_c0_g1_i1		74.38±25.05		470.57±106.82		136.42±16.04		115.6±21.89		AT3G14067.1	0	Subtilase family protein
TR107756_c1_g1_i1		162.27±63.12		450.77±73.35		24.8±13.65		74.83±10.9		AT1G01470.1	9e-57	LEA14
TR114951_c0_g2_i3		147.29±28.76		447.02±102.57		38.9±13.57		86.13±37.38		AT1G48750.1	6e-16	Bifunctional inhibitor/lipid-transfer protein/seed storage 2S albumin superfamily
TR137472_c4_g10_i1		51.86±36.28		435.76±58.74		4.22±2.4		61.65±14.01		AT1G55265.1	6e-05	Protein of unknown function
TR119968_c1_g1_i1		454.56±165.84		434.66±130.8		37.08±6.67		4.25±1.37		AT3G50830.1	9e-70	COR413-PM2
TR100323_c0_g1_i1		66.42±18.99		419.69±106.92		24.38±7.61		63.85±9.04		AT5G65020.1	1e-158	ANNAT2 annexin 2
TR98269_c5_g2_i1		448.96±203.84		401.98±137.48		2.29±2.03		2.26±2.03
TR118584_c2_g199_i1		16.2±3.7		382.86±73.17		4.45±3.66		62.51±11.41		AT3G61690.1	0.77	nucleotidyltransferases
TR68371_c0_g1_i1		81.23±36.42		369.9±92.09		18.43±5.52		50.97±11.33		AT5G60390.1	3e-160	GTP binding Elongation factor Tu family protein
TR95874_c1_g4_i1		147.72±96.72		361.72±124.94		103.03±15.05		57.98±16.84		AT4G30460.1	0.3	glycine-rich protein
TR37152_c0_g1_i1		195.5±103.05		350.35±46.59		14.63±3.16		32.58±0.16		AT3G54820.1	5e-145	PLASMA MEMBRANE INTRINSIC PROTEIN 2D
TR117771_c0_g16_i1		64.89±22.68		326.34±66.17		16.67±2.33		23.25±5.58
TR124772_c1_g5_i1		47.87±9.91		314.46±116.47		6.74±0.85		4.85±1.36		AT3G09390.1	0.002	MT2A METALLOTHIONEIN 2A
TR19131_c0_g1_i1		1617.47±908.69		310.96±241.63		32.01±24.79		32.13±14.57
TR115318_c1_g1_i1		8.14±4.08		298.99±118.11		1.67±0.33		59.93±14.8		AT2G46680.1	3e-32	ATHB-7 Homeobox 7
TR131726_c8_g3_i2		144.18±43.98		296.7±63		16.38±3.71		48.73±3.53		AT3G45600.1	1e-131	TET3 tetraspanin3
TR142816_c6_g2_i1		20.11±16.1		291.44±195.2		0.49±0.6		28.07±11.43		AT5G16970.1	6e-46	AT-AER ALKENAL REDUCTASE
TR143194_c10_g65_i1		10.76±0.38		276.24±77.17		6.91±1.05		63.84±5.69		AT4G25650.2	6e-71	ACD1-LIKE
TR113714_c1_g1_i1		134.35±16.35		269.7±74.72		60.45±9.01		54.2±7.24		AT1G43710.1	0	emb1075 Pyridoxal phosphate (PLP)-dependent transferases superfamily
TR125650_c0_g2_i1		45.84±31.66		263.6±42.03		2.5±0.62		32.33±5.05		AT3G05600.1	1e-129	alpha/beta-Hydrolases superfamily protein
TR65309_c0_g1_i1		8.56±3.05		260.42±37.33		3.05±1.97		49.35±10.91		AT2G28240.1	0.85	ATP-dependent helicase family protein
TR132805_c3_g1_i1		44.7±22.57		257.57±68.65		25.11±2.82		62.74±13.92		AT1G26910.1	4e-106	RPL10B Ribosomal protein L16p/L10e family protein
TR138789_c7_g9_i4		12.67±11.66		256.35±197.11		2.91±1.14		21.68±3.82		AT4G37990.1	1e-145	ELI3-2 CINNAMYL-ALCOHOL DEHYDROGENASE 8
Contig sequences are available at:
https://www.ncbi.nlm.nih.gov/bioproject/PRJNA387289

## Sheet: Table S2
Table II: The most strongly induced contigs in rubber-producing induced stem tissue (FPKM in induced stems > 13-fold higher than in control stems). Expression levels in FPKM ± SD, Top BLAST hit from Arabidopsis thaliana.
Contig	Ind. Leaf	Ind. Stem	Cont. Leaf	Cont. Stem	AGI	pVal	Description
TR136307_c3_g1_i1	0.14±0.13	31.59±23.1	0.03±0.06	0.67±0.07	AT4G10250.1	5e-54	ATHSP22.0 HSP20-like chaperones superfamily protein
TR107337_c0_g1_i1	0.7±0.64	52.14±73.6	0.03±0.05	0.74±0.33	AT5G05260.1	5e-118	CYP79A2 cytochrome p450 79a2
TR86126_c0_g1_i2	0.6±0.88	56.89±68.35	0.02±0.03	1.25±0.38	AT1G12840.1	0.91	DET3, subunit C of the vacuolar H(+)-ATPase
TR90124_c0_g1_i2	0.82±1.19	52.24±77.53	0.15±0.06	0.75±0.26	AT4G10490.1	4e-163	2-oxoglutarate (2OG) and Fe(II)-dependent oxygenase superfamily protein
TR87003_c0_g1_i1	0.1±0.1	22.38±24.09	0.25±0.13	0.39±0.03	AT3G53960.1	1e-119	Major facilitator superfamily protein
TR137472_c4_g22_i1	0.35±0.6	51.66±18.16	0±0	1.92±1.01	AT1G55265.1	1e-07	Protein of unknown function
TR100172_c1_g3_i1	1.78±1.33	62.09±23.69	0.13±0.11	0.89±0.93
TR108643_c0_g1_i1	3.35±1.13	197.33±138.87	0.15±0.26	6.37±4.7	AT5G59720.1	2e-61	HSP18.2 heat shock protein 18.2
TR101487_c0_g1_i1	1.93±1.05	40.07±19.06	0.05±0.08	0.05±0.08	AT1G52690.1	9e-26	Late embryogenesis abundant protein (LEA) family protein
TR108643_c0_g2_i1	12.27±10.4	642.43±523.63	0.72±0.55	21.28±15.35	AT5G59720.1	2e-62	HSP18.2 heat shock protein 18.2
TR144383_c3_g36_i1	0.5±0.86	26.26±9.36	0±0	0.97±1.68
TR149020_c3_g1_i1	120.95±109.21	7582.91±2110.94	4.75±2.72	310.83±96.89		4e-121	ribosome-inactivating protein [Binary vector pGV4945]
TR147453_c9_g49_i1	1.35±1.19	48.01±72.17	0.13±0.11	1.36±0.51	AT3G25830.1	1e-52	ATTPS-CIN TERPENE SYNTHASE-LIKE
TR137472_c4_g5_i1	1.71±1.7	50.65±9.14	0±0	1.36±0.79	AT1G55265.1	4e-07	Protein of unknown function
TR132881_c0_g2_i1	1.81±1.4	41.02±28.51	0.11±0.11	0.79±0.79	AT4G27670.1	5e-62	HSP21 heat shock protein 21
TR137472_c4_g13_i1	22.36±22.63	812.62±213.7	1.69±1.57	32.27±9.99	AT1G55265.1	0.0005	Protein of unknown function
TR96894_c0_g1_i1	0.82±0.52	63.11±20.74	0.04±0.08	3.82±2.04	AT4G25140.1	9e-38	OLEO1 OLEOSIN 1
TR120853_c1_g4_i2	2.25±1.91	181.17±175.88	0±0	12.06±6.43
TR145403_c1_g1_i1	0.2±0.18	21.03±26.64	0.05±0.04	1.43±0.36
TR137472_c4_g1_i1	14.67±16.94	635.36±279.28	0.95±0.3	35.3±7.99	AT1G55265.1	0.0005	Protein of unknown function
TR147453_c9_g34_i1	1.6±1.49	22.68±25.52	0.25±0.44	0±0	AT4G16730.1	8e-25	TPS02 terpene synthase 02
TR137472_c4_g6_i1	15.17±16.3	665.11±345.85	0.95±0.47	39.67±12.22	AT3G28390.1	0.74	PGP18 P-glycoprotein 18
TR110435_c0_g1_i1	10.48±5.07	234.56±79.3	5.35±3.92	5.56±2.59	AT5G66780.1	1e-28	unknown protein;
TR94780_c0_g2_i1	0.8±0.81	22.15±7.15	0±0	1.24±0.9	AT4G32100.1	6e-14	Beta-1,3-N-Acetylglucosaminyltransferase family protein
TR19136_c0_g1_i1	0.41±0.36	26.49±12.24	0±0	2.03±0.83	AT5G62040.1	9e-62	PEBP (phosphatidylethanolamine-binding protein) family protein
TR147453_c9_g49_i2	3.13±3.11	42.2±61.23	0.13±0.12	0.82±0.57	AT3G25830.1	5e-25	ATTPS-CIN
TR178341_c0_g1_i1	2.75±2	205.95±94.13	0.61±0.23	16.7±10.7	AT4G24110.1	2e-11	unknown protein
TR143194_c10_g112_i1	1.26±0.05	31.23±2.42	0.23±0.39	1.56±1.45	AT4G25650.2	5e-59	ACD1-LIKE
TR100172_c1_g1_i1	1.78±1.07	25.98±12.8	0.06±0.1	0.74±0.08
TR118584_c2_g4_i1	0.96±0.85	26.99±26.07	0.31±0.32	1.47±0.59	AT1G51290.1	0.058	F-box and associated interaction domains-containing protein
TR110374_c0_g1_i1	1.97±0.96	22.9±5.75	0.05±0.09	0.36±0.32	AT3G10020.1	3e-30	unknown protein;
TR147453_c9_g45_i1	3.27±2.11	41.59±51.08	0.1±0.17	1±1.14	AT3G25830.1	9e-16	ATTPS-CIN
TR138018_c0_g7_i1	19.66±8.12	195.31±13.13	0.65±0.57	0.49±0.47	AT2G18340.1	1e-15	late embryogenesis abundant domain-containing protein
TR122227_c5_g3_i1	9.35±3.44	250.8±16.58	0±0	18.09±4.33	AT4G11730.1	0.29	Cation transporter/ E1-E2 ATPase family protein
TR52366_c0_g1_i1	0.27±0.47	23.4±20.26	0.08±0.14	2.23±0.99
TR69452_c0_g1_i1	2.08±1.09	33.95±25.68	0.81±0.8	0.94±0.31	AT5G02500.1	2e-56	HSC70-1
TR81009_c0_g1_i1	3.13±1.15	57.03±8.89	0.8±0.31	2.58±0.72	AT5G02490.1	2e-86	Heat shock protein 70 (Hsp 70) family protein
TR118584_c2_g191_i1	3.95±2.9	92.02±88.3	1.31±1.2	5.33±0.49	AT1G51290.1	0.25	F-box and associated interaction domains-containing protein
TR197698_c0_g1_i1	0.83±0.93	57.72±23.92	0.22±0.19	5.63±3.35	AT5G02500.1	6e-92	HSC70-1
TR120853_c1_g19_i1	2.38±2.36	149.87±130.32	0.29±0.5	15.08±5.3
TR97698_c1_g5_i1	6.94±1.26	159.98±12.37	0.31±0.54	12.15±3.04	AT5G18180.1	0.47	H/ACA ribonucleoprotein complex
TR118584_c2_g192_i1	2.58±2.71	48.36±39.89	0±0	3.29±0.42	AT1G51290.1	0.092	F-box and associated interaction domains-containing protein
TR117512_c1_g1_i1	3.67±1.66	97.72±36.69	1.3±0.24	6.91±3.13	AT5G07330.1	5e-20	unknown protein;
TR119934_c0_g2_i1	2.59±2.72	37.18±13.47	0.26±0.28	1.71±0.56	AT3G12580.1	7e-106	HSP70
TR143194_c10_g92_i1	0.33±0.58	42.88±8.82	2.61±0.84	2.35±2.05	AT4G25650.2	6e-34	ACD1-LIKE
TR134989_c2_g2_i3	5.78±3.96	201.54±52.5	0.94±0.68	18.38±3.1	AT4G32480.1	6e-69	Protein of unknown function (DUF506)
TR122227_c5_g10_i1	33.36±3.87	891.31±187.11	1.4±1.13	77.12±14.52	AT1G61560.1	0.72	MLO6
TR81009_c0_g2_i1	3.97±3.69	49.48±29.7	0.53±0.31	1.75±0.65	AT5G02490.1	1e-85	Heat shock protein 70 (Hsp 70) family protein
TR143194_c10_g107_i1	7.23±3.21	178.25±46.83	4.19±2.46	11.28±2.52	AT4G25650.2	4e-40	ACD1-LIKE
TR138018_c0_g12_i1	9.84±6.14	83.36±8.46	0.24±0.26	0.67±0.28	AT2G18340.1	1e-07	late embryogenesis abundant domain-containing protein
Contig sequences are available at:
https://www.ncbi.nlm.nih.gov/bioproject/PRJNA387289

## Sheet: Table S3
Table IIIA: Contigs encoding enzymes involved in the biosynthesis of rubber and more strongly expressed in rubber biosynethetic tissue compared to other tissues.
Contig ID	Ind. Leaf	Ind. Stem	Cont. Leaf	Cont. Stem	AGI	pVal	Description
TR168076_c0_g1_i1*°•	6.23±5.59	133.34±35.97*°•	0.71±1.01	30.39±5.85	AT1G76490.1	5e-108	HMGR1
TR128462_c1_g1_i1*°	8.29±6.69	196.96±71.28*°	1.24±0.53	46.27±8.53	AT1G76490.1	0	HMGR1
TR23902_c0_g1_i1*°	5.82±4.42	143.47±46.44*°	0.64±0.57	39.36±7.57	AT1G76490.1	2e-97	HMGR1
TR42111_c0_g1_i1*°	6.36±7.1	133.36±29.18*°	0.8±0.53	45.91±9.9	AT1G76490.1	5e-47	HMGR1
TR13220_c0_g1_i1*°	0.38±0.35	7.8±0.42*°	0±0	2.32±0.71	AT2G17370.1	4e-14	HMGR2
TR134848_c3_g10_i1*°	15.69±4.91	373.02±203.33*°	6.57±0.92	128.36±36.46	AT2G17570.1	2e-22	CPT1
TR134848_c3_g4_i1*°	30.21±9.2	444.61±225.3*°	13.98±4.7	147.27±24.27	AT2G17570.1	3e-22	CPT1
TR134848_c3_g7_i1*°	85.39±35.81	1391.03±527.44*°	48.97±9.61	670.53±49.4	AT2G17570.1	9e-103	CPT1
TR134848_c3_g9_i1*°	16.44±7.43	169.64±75.52*°	10.34±2.1	93.26±11.77	AT2G17570.1	8e-22	CPT1
TR133197_c1_g1_i1*°	2.78±1.97	32.05±11.18*°	1.05±0.24	15.09±3.18	AT2G17570.1	2e-100	CPT1
TR66952_c2_g1_i1°	78.06±24.02	429.9±248.38°	42.91±2.56	176.03±18.95	AT1G11755.1	9e-77	CPTL/LEW1
TR145939_c0_g1_i1°	1.32±0.78	7.95±3.4°	0.28±0.29	2.58±2.05	AT1G11755.1	1e-06	CPTL/LEW1
TR95197_c1_g1_i1°	1.26±1.29	14.83±9.51°	0.28±0.18	6.9±1.19	AT1G11755.1	4e-06	CPTL/LEW1
TR145719_c6_g10_i1*°	0±0	1.64±0.87*°	0±0	0.75±0.27	AT2G34630.2	0.083	Geranyl diphosphate synthase 1
TR129517_c4_g1_i1*°	164.17±139.89	1954.34±187.47*°	30.84±7.95	775.86±34.33	AT5G42650.1	0	AOS
TR140369_c4_g1_i1°•	81.56±47.23	227.16±185.73°•	25.65±5.19	25.71±1.82	AT4G31940.1	6e-162	CYP82C4
TR136081_c0_g3_i1°	114.43±33.99	468.46±87.98°	123.59±13.43	328.29±19.24	AT3G05500.1	5e-67	SRPP/REF
* = Up-regulated compared to Ind. Leaf, p < 0.0001
° = Up-regulated compared to Cont. Leaf, p < 0.0001
• = Up-regulated compared to Cont. Stem, p < 0.0001
Table IIIB: Expression pattern of other mevalonate and DXP pathway enzymes.
Contig ID	Ind. Leaf	Ind. Stem	Cont. Leaf	Cont. Stem	AGI	pVal	Description
TR125460_c2_g1_i1	743.79±556.14	62.67±20.5	3729.7±785.27	109.71±23.17	AT1G76490.1	0	HMGR1
TR139646_c10_g1_i2	47.83±14.34	340.65±131.96	134.73±20.47	395.87±70.12	AT5G48230.2	0	acetoacetyl-CoA thiolase 2
TR137573_c3_g2_i2	194.52±84.07	36.32±8.74	177.47±16.72	42.04±3.34	AT2G45290.1	0	Transketolase
TR128871_c4_g3_i1	52.49±21.53	77.4±63.44	194.5±19.69	59.66±2.97	AT5G27450.1	1e-130	mevalonate kinase
TR137483_c8_g9_i2	51.75±10.74	25.28±4.81	247.36±33.36	40.55±7.75	AT5G47770.1	0	FPS1
TR137483_c8_g9_i4	61.42±15.76	50.65±3.83	181.98±30.73	56.84±9.74	AT5G47770.1	0	FPS1
TR146585_c4_g5_i1	210.4±71.01	6.84±2.61	118.42±21.85	1.79±0.29	AT4G34350.1	2e-45	4-hydroxy-3-methylbut-2-en-1-yl diphosphate reductase
TR109404_c2_g1_i1	56.58±22.63	13.15±4.66	186.82±21.17	34.2±8.63	AT3G02780.1	2e-140	ISOPENTENYL DIPHOSPHE ISOMERASE 2
TR97797_c0_g1_i1	102.2±32.2	21.62±5.74	92.66±1.26	25.05±3.89	AT2G45560.1	3e-154	CYP76C1
TR127062_c1_g1_i2	79.77±23.61	25.31±9.02	89.28±26.27	17.62±1.55	AT4G15560.1	0	DXP SYNTHASE 1
Contig sequences are available at:
https://www.ncbi.nlm.nih.gov/bioproject/PRJNA387289

## Sheet: Table S4
Table VI: Transcription factor encoding contigs most highly expressed in rubber producing stem tissues. FPKM ± SD.
* = Up-regulated compared to Ind. Leaf at p < 0.0001
° = Up-regulated compared to Cont. Leaf at p < 0.0001
• = Up-regulated compared to Cont. Stem at p < 0.0001
Contig ID	Ind. Leaf	Ind. Stem	Cont. leaf	Cont. Stem	AGI	pVal	Description
TR97361_c0_g6_i1	46.38±12.2	205.83±24.67*°	47.23±6.67	83.97±16.95	AT2G21060.1	2e-27	ATGRP2B
TR81283_c0_g4_i1	9.69±2.48	112.25±63.71*°•	5.32±1.54	8.35±3.67	AT2G46680.1	1e-33	ATHB-7
TR81283_c0_g2_i1	3.82±1.28	30.48±14.22*°	1.46±1.3	1.89±0.88	AT2G46680.1	9e-34	ATHB-7
TR81283_c0_g3_i1	2.24±0.74	24.69±9.95*°•	1.23±0.36	1.7±1.49	AT2G46680.1	6e-32	ATHB-7
TR81283_c0_g5_i1	1.61±0.77	13.14±4.04*°•	0.57±0.58	0.95±0.21	AT2G46680.1	1e-31	ATHB-7
TR122284_c2_g1_i1	11.34±4.21	50.16±19.93°•	2.01±0.46	8.27±2.8	AT2G26150.1	1e-60	ATHSFA2
TR134663_c3_g2_i3	4.82±2.19	8.83±5.42°	1.36±0.31	3.02±2.13	AT3G22830.1	5e-99	AT-HSFA6B
TR132814_c0_g1_i1	11.65±2.11	26.03±1.4°•	7.78±1.23	5.52±0.84	AT5G62020.1	1e-82	AT-HSFB2A | heat shock transcription factor B2A
TR122809_c1_g1_i1	1.29±0.49	5.27±3.02°	0.27±0.18	1.27±0.24	AT5G62020.1	1e-28	AT-HSFB2A | heat shock transcription factor B2A
TR42239_c0_g3_i1	1.41±1.8	17.57±8.86°•	0.19±0.06	0.45±0.28	AT5G52020.1	4e-27	DREB subfamily A-4 of ERF/AP2
TR42239_c0_g1_i1	0.56±0.1	13.58±9.02*°•	0.19±0.06	0.3±0.34	AT5G52020.1	4e-27	DREB subfamily A-4 of ERF/AP2
TR78450_c1_g2_i1	4.26±1.85	4.38±3.41•	0.6±0.46	0.12±0.01	AT5G51990.1	4e-63	DREB1D | C-repeat-binding factor 4
TR78450_c1_g1_i1	1.09±0.98	2.59±1.18°•	0±0	0±0	AT5G51990.1	4e-63	DREB1D | C-repeat-binding factor 4
TR138280_c1_g1_i2	7.03±2.93	31.3±13.74°•	3.85±1.02	3.41±1.07	AT5G64530.1	6e-56	XND1 | xylem NAC domain 1
TR129231_c0_g2_i3	0.83±0.47	10.47±2.78*°•	0.33±0.13	0.61±0.26	AT4G27410.3	1e-71	RD26 | NAC (No Apical Meristem) domain protein
TR129231_c0_g2_i1	0.75±0.66	11.26±4.47*°•	0.4±0.17	0.72±0.23	AT3G15500.1	3e-87	ATNAC3
TR145788_c7_g5_i1	13.65±6.53	21.92±6.27°	3.08±1.14	6.42±1.5	AT2G46830.1	3e-61	CCA1 | circadian clock associated 1
TR145788_c7_g5_i2	16.69±5.78	25.6±0.88°	6.97±0.64	9.45±2.73	AT1G01060.1	2e-45	LHY1 | Homeodomain-like superfamily protein
TR93467_c0_g1_i3	7.46±1.98	19.38±1.76°•	2.44±0.44	4.74±0.37	AT1G01060.1	3e-16	LHY1 | Homeodomain-like superfamily protein
TR145788_c8_g1_i1	8.29±2.15	16.94±2.64°	2.42±0.73	3.9±0.66	AT1G01060.1	6e-21	LHY1 | Homeodomain-like superfamily protein
TR129779_c0_g1_i1	2.62±1.69	6.11±2.26°	0.62±0.46	1.86±0.98	AT1G01060.1	8e-32	LHY | Homeodomain-like superfamily protei
TR141575_c2_g1_i1	10.97±0.45	17±6.29°•	3.65±0.23	3.05±0.65	AT5G17300.1	4e-51	RVE1 | Homeodomain-like superfamily protein
TR141575_c2_g1_i2	5.69±3.77	9.52±2.06°•	1.09±0.63	1.28±0.21	AT5G17300.1	2e-44	RVE1 | Homeodomain-like superfamily protein
TR118055_c5_g1_i4	18.18±7.87	31.45±5.01°	8.06±1.73	12.49±2.91	AT4G37790.1	3e-26	HAT22 ABA Insensitive growth (ABIG1)
TR91940_c0_g1_i1	1.15±1.57	10.88±10.21°	0.11±0.09	1.21±1.44	AT2G31180.1	1e-24	ATMYB14
TR108592_c0_g1_i1	7.98±2.02	10.46±2.72°	1.6±0.35	3.28±0.97	AT5G39660.1	7e-82	CDF2 | cycling DOF factor 2
TR113983_c0_g1_i1	1.28±0.49	3.38±1.36°	0.12±0.11	1.06±0.32	AT5G13330.1	2e-39	Rap2.6L | related to AP2 6
TR119220_c0_g1_i1	1.14±0.37	6.82±6.39°	0.36±0.34	1.13±0.35	AT1G68550.1	3e-21	Integrase-type DNA-binding superfamily protein
TR121923_c1_g1_i2	0.58±0.77	3.87±4.92°	0±0	0.52±0.5	AT5G50080.1	4e-21	ERF110 | ethylene response factor 110
TR145165_c1_g1_i1	1.97±2.19	1.6±1.25°•	0.2±0.07	0.08±0.04	AT2G46040.1	0.27	ARID/BRIGHT DNA-binding domain;ELM2 domain
Contig sequences are available at:
https://www.ncbi.nlm.nih.gov/bioproject/PRJNA387289
